# Supplementary material for: Head-to-Head Comparison of UHPLC-MS/MS and Alinity C for Plasma Analysis of Risperidone and Paliperidone
Source: Pharmaceuticals (Basel). 2024 Oct 29;17(11):1446. doi: 10.3390/ph17111446 (PMC11597569; doi:10.3390/ph17111446)
Supplement: Supplementary file 1 [file pharmaceuticals-17-01446-s001.zip]

Archive with 1 entries (1 files):
- pharmaceuticals-3264940-supplementary.pdf
